# Supplementary material for: Significant Inter- and Intralaboratory Variation in Gleason Grading of Prostate Cancer: A Nationwide Study of 35,258 Patients in The Netherlands
Source: Cancers (Basel). 2021 Oct 27;13(21):5378. doi: 10.3390/cancers13215378 (PMC8582481; doi:10.3390/cancers13215378)
Supplement: Supplementary file 1 [file cancers-13-05378-s001.zip]

Archive with 4 entries (4 files):
- funnelplot ISUP 2.eps
- funnelplot ISUP 3.eps
- funnelplot ISUP 4.eps
- funnelplot ISUP 5.eps
